# Supplementary material for: Tunicamycin specifically aggravates ER stress and overcomes chemoresistance in multidrug-resistant gastric cancer cells by inhibiting N-glycosylation
Source: J Exp Clin Cancer Res. 2018 Nov 9;37:272. doi: 10.1186/s13046-018-0935-8 (PMC6230241; doi:10.1186/s13046-018-0935-8)
Supplement: Supplementary file 1 — Table S1. CI values for SGC7901, SGC7901/ADR and SGC7901/VCR. CI was calculated by CompuSyn, which is based on the model created by Chou and Talalay. CI < 1, CI = 1 and CI > 1 represent synergism, additive effect and antagonism, respectively. (XLSX 10 kb) [file 13046_2018_935_MOESM1_ESM.xlsx]

## Sheet: CI
Table S1. Combination index (CI) values for SGC7901, SGC7901/ADR and SGC7901/VCR.
SGC7901						SGC7901/ADR						SGC7901/VCR
Adr (µg/ml)	CI at different Tu doses ( µg/ml)					Adr (µg/ml)	CI at different Tu doses ( µg/ml)					Adr (µg/ml)	CI at different Tu doses ( µg/ml)
	0.2	0.4	0.8				0.2	0.4	0.8				0.2	0.4	0.8
0.25	8.13	1	0.92			1	736.64	18.5	5.12			1	2.5	2.68	1.46
0.5	3.91	1.1	0.73			2	124.37	9.23	4.62			2	1.6	1.18	1.4
1	4	0.78	0.65			4	6.23	4.5	2.52			4	1.43	1.59	1.35
2	1.38	0.73	0.63			8	1.7	2.14	1.31			8	1.24	1.49	1.22
CI is calculated by CompuSyn. CI < 1, CI = 1 and CI > 1 represent synergism, additive effect and antagonism, respectively.
